# Supplementary material for: Differential Impact of Substrate Peptides on Interdomain Interactions in Severe Acute Respiratory Syndrome Coronavirus 2 Main Protease
Source: Comput Struct Biotechnol J. 2026 Apr 21;35(1):0058. doi: 10.34133/csbj.0058 (PMC13183263; doi:10.34133/csbj.0058)
Supplement: Supplementary 1 — Tables S1 to S5 Figs. S1 to S11 [file csbj.0058.f1.zip]

Archive with 2 entries (2 files):
- SI-figures.pdf
- Supporting Information.docx
